# Supplementary material for: Synthesis of Halopyrazole Matrine Derivatives and Their Insecticidal and Fungicidal Activities
Source: Molecules. 2022 Aug 5;27(15):4974. doi: 10.3390/molecules27154974 (PMC9370413; doi:10.3390/molecules27154974)
Supplement: Supplementary file 1 [file molecules-27-04974-s001.zip]

Archive with 1 entries (1 files):
- molecules-1838919-supplementary.pdf
